# Supplementary material for: Measurement System for Unsupervised Standardized Assessment of Timed “Up & Go” and Five Times Sit to Stand Test in the Community—A Validity Study
Source: Sensors (Basel). 2020 May 15;20(10):2824. doi: 10.3390/s20102824 (PMC7287989; doi:10.3390/s20102824)
Supplement: Supplementary file 1 [file sensors-20-02824-s001.zip]

Archive with 1 entries (1 files):
- sensors-781077-supplementary.mp4
